# Supplementary material for: Building protein structure-specific rotamer libraries
Source: Bioinformatics. 2023 Jul 13;39(7):btad429. doi: 10.1093/bioinformatics/btad429 (PMC10359632; doi:10.1093/bioinformatics/btad429)
Supplement: btad429_Supplementary_Data [file btad429_supplementary_data.zip]

Archive with 2 entries (2 files):
- btad429_Supplementary_Data.pdf
- SupplementaryData.zip
